# Supplementary material for: Evaluation in alcohol use disorders – insights from the nalmefene experience
Source: BMC Med. 2016 Aug 18;14:119. doi: 10.1186/s12916-016-0664-9 (PMC4989362; doi:10.1186/s12916-016-0664-9)
Supplement: Additional file 1: — References. (XLSX 58 kb) [file 12916_2016_664_MOESM1_ESM.xlsx]

## Sheet: Sheet1
Title	URL	Description	Details	Resource	EntrezUID	TYPE OF PAPER	IS THE TOPIC CONTROVERSIAL FOR NARRATIVE PIECES	Talks about NEW APPROACH FOR NARRATIVE PIECES	If yes, example	DETAILS FOR STUDIES
NCT02382276		RECRUITING		CT.GOV		COHORT				JAPANASES WITH ALCOHOL DEPENDENDANCE
NCT02197598		COMPLETED		CT.GOV		COHORT				PATIENTS WITH CIRRHOSIS
NCT02492581		RECRUITING		CT.GOV		COHORT				Adult patient (≥18 years) initiating Selincro
NCT02195817		TERMINATED		CT.GOV		COHORT				378 patients included VS 635 planned, due to enrolment challenges
Pharmacotherapy for Alcohol Dependence: The 2015 Recommendations of the French Alcohol Society, Issued in Partnership with the European Federation of Addiction Societies.	/pubmed/26768685	Rolland B, Paille F, Gillet C, Rigaud A, Moirand R, Dano C, Dematteis M, Mann K, Aubin HJ.	CNS Neurosci Ther. 2016 Jan;22(1):25-37. doi: 10.1111/cns.12489.	PubMed	26768685	GUIDELINES
DTB Select: 3 | March 2016.	/pubmed/26928782	[No authors listed]	Drug Ther Bull. 2016 Mar;54(3):26-9. doi: 10.1136/dtb.2016.3.0386. Epub 2016 Feb 29.	PubMed	26928782	LETTER	YES	NO	NA
Meta-analysis finds no evidence for efficacy of nalmefene in treating alcohol dependence.	/pubmed/26715052	Mayor S.	BMJ. 2015 Dec 29;351:h6988. doi: 10.1136/bmj.h6988. No abstract available.	PubMed	26715052	LETTER	YES	NO	NA
[Who can really benefit from nalmefene? Independent evaluations vs experts with conflicts of interest].	/pubmed/26216791	Braillon A, Granger B.	Encephale. 2015 Sep;41(4):379-80. doi: 10.1016/j.encep.2015.06.001. Epub 2015 Jul 26. French. No abstract available.	PubMed	26216791	LETTER	YES	NO	NA
Nalmefene and alcohol dependence: A new approach or the same old unacceptable marketing?	/pubmed/26170732	Braillon A, Granger B.	Subst Abuse Rehabil. 2015;6:75-80. doi: 10.2147/SAR.S86007. No abstract available.	PubMed	26170732	LETTER	YES	NO	NA
[Influence of nalmefene on psychosocial intervention in alcohol-dependent patients].	/pubmed/26021148	Favrod-Coune T.	Rev Med Suisse. 2015 Apr 1;11(468):792. French. No abstract available.	PubMed	26021148	LETTER	NO	NO	NA
German evaluation says new drug for alcohol dependence is no better than old one.	/pubmed/25487784	Stafford N.	BMJ. 2014 Dec 8;349:g7544. doi: 10.1136/bmj.g7544. No abstract available.	PubMed	25487784	LETTER	YES	NO	NA
Decision to recommend drug to cut drink dependence proves controversial.	/pubmed/25287870	Wise J.	BMJ. 2014 Oct 5;349:g6054. doi: 10.1136/bmj.g6054. No abstract available.	PubMed	25287870	LETTER	YES	NO	NA
Bad medicine: using surrogate markers.	/pubmed/24614808	McNulty SJ, Williams P.	BMJ. 2014 Mar 10;348:g2012. doi: 10.1136/bmj.g2012. No abstract available.	PubMed	24614808	LETTER	YES	NO	NA
Nalmefene in alcohol misuse: junk evaluation by the European Medicines Agency.	/pubmed/24614566	Braillon A.	BMJ. 2014 Mar 10;348:g2017. doi: 10.1136/bmj.g2017. No abstract available.	PubMed	24614566	LETTER	YES	NO	NA
Bad medicine: nalmefene in alcohol misuse.	/pubmed/24531208	Spence D.	BMJ. 2014 Feb 14;348:g1531. doi: 10.1136/bmj.g1531. Review. No abstract available.	PubMed	24531208	LETTER	YES	NO	NA
Naltrexone and nalmefene: any meaningful difference?	/pubmed/23540350	Swift RM.	Biol Psychiatry. 2013 Apr 15;73(8):700-1. doi: 10.1016/j.biopsych.2013.03.002. No abstract available.	PubMed	23540350	LETTER	YES	NO	NA
Trial watch: Nalmefene reduces alcohol use in phase III trial.	/pubmed/21804585	[No authors listed]	Nat Rev Drug Discov. 2011 Aug 1;10(8):566. doi: 10.1038/nrd3518. No abstract available.	PubMed	21804585	LETTER	NO	YES, IN TERMS OF EVALUATION	The use of such end points represents a paradigm shift for the regulatory agencies.
Wim van den Brink and colleagues reply to Des Spence and Alain Braillon.	/pubmed/24711667	van den Brink W, Mann K, Gual A, Aubin HJ.	BMJ. 2014 Apr 7;348:g2605. doi: 10.1136/bmj.g2605. No abstract available.	PubMed	24711667	LETTER	NO	NO	NA
The Cost Effectiveness of Nalmefene for Reduction of Alcohol Consumption in Alcohol-Dependent Patients with High or Very High Drinking-Risk Levels from a UK Societal Perspective.	/pubmed/26879458	Brodtkorb TH, Bell M, Irving AH, LaramÃ©e P.	CNS Drugs. 2016 Feb;30(2):163-77. doi: 10.1007/s40263-016-0310-2.	PubMed	26879458	MODEL
The Cost-Effectiveness of the Integration of Nalmefene within the UK Healthcare System Treatment Pathway for Alcohol Dependence.	/pubmed/26825639	LaramÃ©e P, Bell M, Irving A, Brodtkorb TH.	Alcohol Alcohol. 2016 May;51(3):283-90. doi: 10.1093/alcalc/agv140. Epub 2016 Jan 28.	PubMed	26825639	MODEL
Clinical relevance of nalmefene versus placebo in alcohol treatment: reduction in mortality risk.	/pubmed/26349557	Roerecke M, SÃ¸rensen P, LaramÃ©e P, Rahhali N, Rehm J.	J Psychopharmacol. 2015 Nov;29(11):1152-8. doi: 10.1177/0269881115602487. Epub 2015 Sep 8.	PubMed	26349557	MODEL
A predictive microsimulation model to estimate the clinical relevance of reducing alcohol consumption in alcohol dependence.	/pubmed/25228120	FranÃ§ois C, LaramÃ©e P, Rahhali N, Chalem Y, AballÃ©a S, Millier A, Bineau S, Toumi M, Rehm J.	Eur Addict Res. 2014;20(6):269-84. doi: 10.1159/000362408. Epub 2014 Sep 16.	PubMed	25228120	MODEL
The cost-effectiveness and public health benefit of nalmefene added to psychosocial support for the reduction of alcohol consumption in alcohol-dependent patients with high/very high drinking risk levels: a Markov model.	/pubmed/25227627	LaramÃ©e P, Brodtkorb TH, Rahhali N, Knight C, Barbosa C, FranÃ§ois C, Toumi M, Daeppen JB, Rehm J.	BMJ Open. 2014 Sep 16;4(9):e005376. doi: 10.1136/bmjopen-2014-005376.	PubMed	25227627	MODEL
A double-blind, placebo-controlled pilot study to evaluate the efficacy and safety of oral nalmefene HCl for alcohol dependence.	/pubmed/7847600	Mason BJ, Ritvo EC, Morgan RO, Salvato FR, Goldberg G, Welch B, Mantero-Atienza E.	Alcohol Clin Exp Res. 1994 Oct;18(5):1162-7.	PubMed	7847600	RCT
Long-term efficacy, tolerability and safety of nalmefene as-needed in patients with alcohol dependence: A 1-year, randomised controlled study.	/pubmed/24671340	van den Brink W, SÃ¸rensen P, Torup L, Mann K, Gual A; SENSE Study Group.	J Psychopharmacol. 2014 Aug;28(8):733-44. doi: 10.1177/0269881114527362. Epub 2014 Mar 26.	PubMed	24671340	RCT
Can alcohol dependent patients adhere to an 'as-needed' medication regimen?	/pubmed/24557083	Sinclair J, Chick J, SÃ¸rensen P, Kiefer F, Batel P, Gual A.	Eur Addict Res. 2014;20(5):209-17. doi: 10.1159/000357865. Epub 2014 Feb 15.	PubMed	24557083	RCT
A randomised, double-blind, placebo-controlled, efficacy study of nalmefene, as-needed use, in patients with alcohol dependence.	/pubmed/23562264	Gual A, He Y, Torup L, van den Brink W, Mann K; ESENSE 2 Study Group.	Eur Neuropsychopharmacol. 2013 Nov;23(11):1432-42. doi: 10.1016/j.euroneuro.2013.02.006. Epub 2013 Apr 3.	PubMed	23562264	RCT
Extending the treatment options in alcohol dependence: a randomized controlled study of as-needed nalmefene.	/pubmed/23237314	Mann K, BladstrÃ¶m A, Torup L, Gual A, van den Brink W.	Biol Psychiatry. 2013 Apr 15;73(8):706-13. doi: 10.1016/j.biopsych.2012.10.020. Epub 2012 Dec 11.	PubMed	23237314	RCT
Effects of opioid receptor gene variation on targeted nalmefene treatment in heavy drinkers.	/pubmed/18537939	Arias AJ, Armeli S, Gelernter J, Covault J, Kallio A, Karhuvaara S, Koivisto T, MÃ¤kelÃ¤ R, Kranzler HR.	Alcohol Clin Exp Res. 2008 Jul;32(7):1159-66. doi: 10.1111/j.1530-0277.2008.00735.x.	PubMed	18537939	RCT
Targeted nalmefene with simple medical management in the treatment of heavy drinkers: a randomized double-blind placebo-controlled multicenter study.	/pubmed/17451401	Karhuvaara S, Simojoki K, Virta A, Rosberg M, LÃ¶yttyniemi E, Nurminen T, Kallio A, MÃ¤kelÃ¤ R.	Alcohol Clin Exp Res. 2007 Jul;31(7):1179-87. Epub 2007 Apr 19.	PubMed	17451401	RCT
A multi-site dose ranging study of nalmefene in the treatment of alcohol dependence.	/pubmed/15232334	Anton RF, Pettinati H, Zweben A, Kranzler HR, Johnson B, Bohn MJ, McCaul ME, Anthenelli R, Salloum I, Galloway G, Garbutt J, Swift R, Gastfriend D, Kallio A, Karhuvaara S.	J Clin Psychopharmacol. 2004 Aug;24(4):421-8.	PubMed	15232334	RCT
A double-blind, placebo-controlled study of oral nalmefene for alcohol dependence.	/pubmed/10435606	Mason BJ, Salvato FR, Williams LD, Ritvo EC, Cutler RB.	Arch Gen Psychiatry. 1999 Aug;56(8):719-24.	PubMed	10435606	RCT
CPH-101- 0701		UNPUBLISHED		EMA		RCT
CPH-101- 0399		UNPUBLISHED		EMA		RCT
NCT02752503		RECRUITING		CT.GOV		RCT				BORDERLINE PATIENTS AND ALCOHOL
NCT02364947		ACTIVE NOT RECRUITING		CT.GOV		RCT				JAPANASES WITH ALCOHOL DEPENDENDANCE
ALCOHOL DEPENDENCE--NEUROBIOLOGY AND TREATMENT.	/pubmed/27008795	Michalak A, BiaÅ‚a G.	Acta Pol Pharm. 2016 Jan-Feb;73(1):3-12.	PubMed	27008795	REVIEW	NO	NO	NA
Potential Medications for the Treatment of Alcohol Use Disorder: An Evaluation of Clinical Efficacy and Safety.	/pubmed/26928397	Litten RZ, Wilford BB, Falk DE, Ryan ML, Fertig JB.	Subst Abus. 2016 Feb 29:0. [Epub ahead of print]	PubMed	26928397	REVIEW	NO	NO	NA
Nalmefene for the treatment of alcohol use disorders: recent data and clinical potential.	/pubmed/26810044	Soyka M.	Expert Opin Pharmacother. 2016 Mar;17(4):619-26. doi: 10.1517/14656566.2016.1146689. Epub 2016 Feb 16.	PubMed	26810044	REVIEW	ALLUDE	YES	A NEW APPROACH
Treatment-refractory substance use disorder: Focus on alcohol, opioids, and cocaine.	/pubmed/26577297	Soyka M, Mutschler J.	Prog Neuropsychopharmacol Biol Psychiatry. 2015 Nov 12. doi:pii: S0278-5846(15)30057-9. 10.1016/j.pnpbp.2015.11.003. [Epub ahead of print]	PubMed	26577297	REVIEW	ALLUDE	YES	The novel “as needed” approach used in some of the studies may be attractive for patients who are “treatment refractory” in other treatment settings and not yet motivated or suitable for abstinence-oriented treatment
Opioid Receptor Antagonists in the Treatment of Alcoholism.	/pubmed/26437315	Serecigni JG.	Adicciones. 2015 Sep 29;27(3):214-30. English, Spanish.	PubMed	26437315	REVIEW	NO	YES	A New Target in the Treatment of Alcoholism
Nalmefene: A Novel Drug for an Old Disorder.	/pubmed/26295464	Marazziti D, Presta S, Baroni S, Mungai F, Piccinni A, Mucci F, Dell'Osso L.	Curr Med Chem. 2015;22(27):3162-8.	PubMed	26295464	REVIEW	NO	YES	Nalmefene: A Novel Drug for an Old Disorder AND it may represent a new pharmacological paradigm,
Recent Developments in Pharmacotherapy of Alcoholism.	/pubmed/25761458	Soyka M, Lieb M.	Pharmacopsychiatry. 2015 Jul;48(4-5):123-35. doi: 10.1055/s-0035-1547237. Epub 2015 Mar 11. Review.	PubMed	25761458	REVIEW	ALLUDE	NO	NA
[Benefits in reducing alcohol consumption: how nalmefene can help].	/pubmed/25454365	Bendimerad P, Blecha L.	Encephale. 2014 Dec;40(6):495-500. doi: 10.1016/j.encep.2014.10.012. Epub 2014 Nov 22. Review. French. Erratum in: Encephale. 2015 Jun;41(3):284.	PubMed	25454365	REVIEW	NO	YES	Il existe deux principales nouveautés du schéma thérapeutique proposé : la prise du médicament lorsque le patient per ̧coit le risque de boire lui permettant de s’approprier sa prise en charge et l’association d’une pharmacothérapie à un programme d’intervention psychoso- ciale structurée
[Place of the opioid system in biology and treatment of Alcohol Use Disorder].	/pubmed/25454364	Nubukpo P.	Encephale. 2014 Dec;40(6):457-67. doi: 10.1016/j.encep.2014.10.010. Epub 2014 Nov 22. Review. French.	PubMed	25454364	REVIEW	NO	YES	Le nalméfène est le premier médicament à obtenir une AMM pour la réduction de la consommation chez les patients adultes dépendants à l’alcool avec une consommation d’alcool à risque au minimum élevé (selon l’OMS: >60g/j pour l’homme et >40g/j pour la femme)
Patient preferences and perspectives regarding reducing alcohol consumption: role of nalmefene.	/pubmed/25302021	Luquiens A, Aubin HJ.	Patient Prefer Adherence. 2014;8:1347-52. doi: 10.2147/PPA.S57358. Review.	PubMed	25302021	REVIEW	NO	YES	A paradigm shift has recently occurred that places more of an emphasis on reducing alcohol consumption among the range of therapeutic strategies for patients with alcohol use disorder. he recent European approval of nalmefene42 is likely to be a historical step in the advancement of alcohol use disorder treatment
Nalmefene: a new approach to the treatment of alcohol dependence.	/pubmed/25187751	Paille F, Martini H.	Subst Abuse Rehabil. 2014;5:87-94. doi: 10.2147/SAR.S45666. Review. Erratum in: Subst Abuse Rehabil. 2015;6:81.	PubMed	25187751	REVIEW	NO	NO	NA
Nalmefene. Alcohol dependence: no advance.	/pubmed/25121147	[No authors listed]	Prescrire Int. 2014 Jun;23(150):150-2.	PubMed	25121147	REVIEW	YES	NO	NA
Nalmefene and its use in alcohol dependence.	/pubmed/24918835	Gual A, Bruguera P, LÃ³pez-Pelayo H.	Drugs Today (Barc). 2014 May;50(5):347-55. doi: 10.1358/dot.2014.50.5.2132323. Review.	PubMed	24918835	REVIEW	NO	YES	Nalmefene opens up the treatment field by offering a new paradigm that must be seen as complementary to the traditional abstinence- oriented approaches.
Killing Two Birds with One Stone": Alcohol Use Reduction Interventions with Potential Efficacy in Enhancing Self-Control."	/pubmed/24914414	Leeman RF, Bogart D, Fucito LM, Boettiger CA.	Curr Addict Rep. 2014 Mar;1(1):41-52.	PubMed	24914414	REVIEW	NO	NO	NA
â–¼Nalmefene for alcohol dependence.	/pubmed/24809337	[No authors listed]	Drug Ther Bull. 2014 May;52(5):54-7. doi: 10.1136/dtb.2014.5.0252. Epub 2014 May 8.	PubMed	24809337	REVIEW	YES	NO	NA
Pharmacotherapy of alcohol use disorders: seventy-five years of progress.	/pubmed/24565314	Zindel LR, Kranzler HR.	J Stud Alcohol Drugs Suppl. 2014;75 Suppl 17:79-88. Review.	PubMed	24565314	REVIEW	NO	NO	NA
Current pharmacological treatment approaches for alcohol dependence.	/pubmed/24456374	MÃ¼ller CA, Geisel O, Banas R, Heinz A.	Expert Opin Pharmacother. 2014 Mar;15(4):471-81. doi: 10.1517/14656566.2014.876008. Epub 2014 Jan 23. Review.	PubMed	24456374	REVIEW	NO	NO	NA
Nalmefene for the treatment of alcohol dependence: a current update.	/pubmed/24246244	Soyka M.	Int J Neuropsychopharmacol. 2014 Apr;17(4):675-84. doi: 10.1017/S1461145713001284. Epub 2013 Nov 18. Review.	PubMed	24246244	REVIEW	NO	YES	The novel ‘as needed’ approach is of interest and obviously accepted by many patients as a treatment option. T
Pharmacological management of alcohol dependence: from mono-therapy to pharmacogenetics and beyond.	/pubmed/24182622	Caputo F, Vignoli T, Grignaschi A, Cibin M, Addolorato G, Bernardi M.	Eur Neuropsychopharmacol. 2014 Feb;24(2):181-91. doi: 10.1016/j.euroneuro.2013.10.004. Epub 2013 Oct 18. Review.	PubMed	24182622	REVIEW	NO	NO	NA
[Nalmefene: a novel pharmacotherapeutic option for alcoholism].	/pubmed/24126432	Soyka M.	Nervenarzt. 2014 May;85(5):578-82. doi: 10.1007/s00115-013-3843-3. Review. German.	PubMed	24126432	REVIEW	ALLUDE	YES	Novel
Nalmefene: a review of its use in the treatment of alcohol dependence.	/pubmed/23949908	Keating GM.	CNS Drugs. 2013 Sep;27(9):761-72. doi: 10.1007/s40263-013-0101-y. Review.	PubMed	23949908	REVIEW	NO	YES	By contrast, the opioid system modulator nal- mefene (SelincroÒ) is the first pharmacological therapy to be approved in the EU to reduce alcohol consumption in alcohol-dependent adults with a high drinking risk level
Targeted opioid receptor antagonists in the treatment of alcohol use disorders.	/pubmed/23881605	Niciu MJ, Arias AJ.	CNS Drugs. 2013 Oct;27(10):777-87. doi: 10.1007/s40263-013-0096-4. Review.	PubMed	23881605	REVIEW	NO	NO	NA
Pharmacotherapy for alcohol dependence: status of current treatments.	/pubmed/23810221	Franck J, Jayaram-LindstrÃ¶m N.	Curr Opin Neurobiol. 2013 Aug;23(4):692-9. doi: 10.1016/j.conb.2013.05.005. Epub 2013 Jun 26. Review.	PubMed	23810221	REVIEW	NO	YES	the acceptance by the agency’s CHMP of the use of a study end point to be reduction in heavy drinking is clearly a paradigm shift in the field of treatment trials for alcohol dependence
New pharmacological treatment strategies for relapse prevention.	/pubmed/22389180	Spanagel R, Vengeliene V.	Curr Top Behav Neurosci. 2013;13:583-609. doi: 10.1007/7854_2012_205. Review.	PubMed	22389180	REVIEW	NO	YES	The first harm reduction medication
Comparing Nalmefene and Naltrexone in Alcohol Dependence: Are there any Differences? Results from an Indirect Meta-Analysis.	/pubmed/26845589	Soyka M, Friede M, Schnitker J.	Pharmacopsychiatry. 2016 Mar;49(2):66-75. doi: 10.1055/s-0035-1565184. Epub 2016 Feb 4.	PubMed	26845589	SRMA
Risks and Benefits of Nalmefene in the Treatment of Adult Alcohol Dependence: A Systematic Literature Review and Meta-Analysis of Published and Unpublished Double-Blind Randomized Controlled Trials.	/pubmed/26694529	Palpacuer C, Laviolle B, Boussageon R, Reymann JM, Bellissant E, Naudet F.	PLoS Med. 2015 Dec;12(12):e1001924. doi: 10.1371/journal.pmed.1001924. Review.	PubMed	26694529	SRMA
Emerging pharmacotherapies for alcohol dependence: a systematic review focusing on reduction in consumption.	/pubmed/23746430	Aubin HJ, Daeppen JB.	Drug Alcohol Depend. 2013 Nov 1;133(1):15-29. doi: 10.1016/j.drugalcdep.2013.04.025. Epub 2013 Jun 6. Review.	PubMed	23746430	SRMA
The Effects of as-Needed Nalmefene on Patient-Reported Outcomes and Quality of Life in Relation to a Reduction in Alcohol Consumption in Alcohol-Dependent Patients.	/pubmed/26053024	FranÃ§ois C, Rahhali N, Chalem Y, SÃ¸rensen P, Luquiens A, Aubin HJ.	PLoS One. 2015;10(6):e0129289. doi: 10.1371/journal.pone.0129289.	PubMed	26053024	SUBGROUP ANALYSES
Clinical relevance of as-needed treatment with nalmefene in alcohol-dependent patients.	/pubmed/25832297	Aubin HJ, Reimer J, Nutt DJ, BladstrÃ¶m A, Torup L, FranÃ§ois C, Chick J.	Eur Addict Res. 2015;21(3):160-8. doi: 10.1159/000371547. Epub 2015 Mar 31.	PubMed	25832297	SUBGROUP ANALYSES
Safety and tolerability of as-needed nalmefene in the treatment of alcohol dependence: results from the Phase III clinical programme.	/pubmed/25652768	van den Brink W, Strang J, Gual A, SÃ¸rensen P, Jensen TJ, Mann K.	Expert Opin Drug Saf. 2015 Apr;14(4):495-504. doi: 10.1517/14740338.2015.1011619. Epub 2015 Feb 4.	PubMed	25652768	SUBGROUP ANALYSES
Efficacy of as-needed nalmefene in alcohol-dependent patients with at least a high drinking risk level: results from a subgroup analysis of two randomized controlled 6-month studies.	/pubmed/23873853	van den Brink W, Aubin HJ, BladstrÃ¶m A, Torup L, Gual A, Mann K.	Alcohol Alcohol. 2013 Sep-Oct;48(5):570-8. doi: 10.1093/alcalc/agt061. Epub 2013 Jul 19. Erratum in: Alcohol Alcohol. 2013 Nov-Dec;48(6):746.	PubMed	23873853	SUBGROUP ANALYSES
Nalmefene for Reducing Alcohol Consumption in People with Alcohol Dependence: An Evidence Review Group Perspective of a NICE Single Technology Appraisal.	/pubmed/25851485	Stevenson M, Pandor A, Stevens JW, Rawdin A, Rice P, Thompson J, Morgan MY.	Pharmacoeconomics. 2015 Aug;33(8):833-47. doi: 10.1007/s40273-015-0272-0.	PubMed	25851485	Technical appraisal
EMA EPAR		NOT PAPER		EMA		Technical appraisal
TRANSPARENCE COMITEE		NOT PAPER		FRENCH HAS		Technical appraisal
NICE APPROVAL		NOT PAPER		UK NICE		Technical appraisal
